# Supplementary material for: Unravelling the Photoprotection Properties of Garden Cress Sprout Extract
Source: Molecules. 2021 Dec 16;26(24):7631. doi: 10.3390/molecules26247631 (PMC8705737; doi:10.3390/molecules26247631)
Supplement: Supplementary file 1 [file molecules-26-07631-s001.zip]

Archive with 1 entries (1 files):
- molecules-1479400-supplementary.pdf
